# Supplementary material for: Broad-Spectrum Virus Elimination by Nasal Mucosa-Colonized Wild-Type Bacillus subtilis
Source: Research (Wash D C). 2025 Jul 17;8:0781. doi: 10.34133/research.0781 (PMC12270477; doi:10.34133/research.0781)
Supplement: Supplementary 1 — Figs. S1 to S15 Table S1 Data S1 [file research.0781.f1.zip]

Archive with 2 entries (2 files):
- Data S1.xlsx
- Supporting_information 5.28.pdf
