# Supplementary material for: Broad-Spectrum Virus Elimination by Nasal Mucosa-Colonized Wild-Type Bacillus subtilis
Source: Research (Wash D C). 2025 Jul 17;8:0781. doi: 10.34133/research.0781 (PMC12270477; doi:10.34133/research.0781)
Supplement: Supplementary 1 — Figs. S1 to S15 Table S1 Data S1 [file research.0781.f1.zip › Data S1.xlsx]

## Sheet: Sheet1
Pig No.	Virus detection in nasal during monitoring	Outdoor access or Indoor raiseda	B.Subtilis. Colonization or notb
S1	/	1	1
S2	/	1	1
S3	/	1	1
S4	/	1	1
S5	/	1	1
S6	/	1	1
S7	/	1	1
S8	/	1	1
S9	/	1	1
S10	/	1	1
S11	/	1	1
S12	/	1	1
S13	/	1	1
S14	/	1	1
S15	/	1	1
S16	/	1	1
S17	/	1	1
S18	/	1	1
S19	/	1	1
S20	/	1	1
S21	/	1	1
S22	/	1	1
S23	/	1	1
S24	/	1	1
S25	/	1	1
S26	/	1	1
S27	/	1	1
S28	/	1	1
S29	/	1	1
S30	/	1	1
S31	/	1	1
S32	/	1	1
S33	/	1	1
S34	/	1	1
S35	/	1	1
S36	/	1	1
S37	/	1	1
S38	/	1	1
S39	/	1	1
S40	/	1	1
S41	/	1	1
S42	/	1	1
S43	/	1	1
S44	/	1	1
S45	/	1	1
S46	/	1	1
S47	/	1	1
S48	/	1	1
S49	/	1	1
S50	/	1	1
S51	/	1	1
S52	/	1	1
S53	/	1	1
S54	/	1	1
S55	/	1	1
S56	/	1	1
S57	/	1	1
S58	/	1	1
S59	/	1	1
S60	/	1	1
S61	/	1	1
S62	/	1	1
S63	/	1	1
S64	/	1	1
S65	/	1	1
S66	/	1	1
S67	/	1	1
S68	/	1	1
S69	/	1	1
S70	/	1	1
S71	/	1	1
S72	/	1	1
S73	/	1	1
S74	/	1	1
S75	/	1	1
S76	/	1	1
S77	/	1	1
S78	/	1	1
S79	/	1	1
S80	/	1	1
S81	/	1	1
S82	/	1	1
S83	/	1	1
S84	/	1	1
S85	/	1	1
S86	/	1	1
S87	/	1	1
S88	/	1	1
S89	/	1	1
S90	/	1	1
S91	/	1	1
S92	/	1	1
S93	/	1	1
S94	PRRSV	1	1
S95	PRRSV	1	1
S96	PRRSV+PEDV	1	1
S97	PRRSV+PRV	1	1
S98	/	1	0
S99	/	1	0
S100	/	1	0
S101	PRRSV	1	0
S102	PRRSV	1	0
S103	PRRSV	1	0
S104	PRRSV	1	0
S105	PEDV	1	0
S106	SIV	1	0
S107	SIV	1	0
S108	SIV	1	0
S109	PRRSV+PRV	1	0
S110	PRRSV+SIV	1	0
S111	PRRSV+PEDV+PRV	1	0
S112	/	0	1
S113	/	0	1
S114	/	0	1
S115	/	0	1
S116	/	0	1
S117	/	0	1
S118	/	0	1
S119	/	0	1
S120	/	0	1
S121	/	0	1
S122	/	0	1
S123	/	0	1
S124	/	0	1
S125	/	0	1
S126	/	0	1
S127	/	0	1
S128	/	0	1
S129	/	0	1
S130	/	0	1
S131	/	0	1
S132	/	0	1
S133	/	0	1
S134	/	0	1
S135	/	0	1
S136	/	0	1
S137	/	0	1
S138	/	0	1
S139	/	0	1
S140	/	0	1
S141	PRRSV	0	1
S142	PRRSV	0	1
S143	PRRSV	0	1
S144	PRRSV+PEDV	0	1
S145	PRRSV+PEDV	0	1
S146	PRRSV+PEDV	0	1
S147	PRRSV+PEDV	0	1
S148	PRRSV+PRV	0	1
S149	PRRSV+PRV	0	1
S150	PRRSV+PRV+SIV	0	1
S151	/	0	0
S152	/	0	0
S153	/	0	0
S154	/	0	0
S155	/	0	0
S156	/	0	0
S157	/	0	0
S158	PRRSV	0	0
S159	PRRSV	0	0
S160	PRRSV	0	0
S161	PRRSV	0	0
S162	PEDV	0	0
S163	PEDV	0	0
S164	PEDV	0	0
S165	PEDV	0	0
S166	PEDV	0	0
S167	PRV	0	0
S168	PRV	0	0
S169	PRV	0	0
S170	SIV	0	0
S171	SIV	0	0
S172	SIV	0	0
S173	SIV	0	0
S174	SIV	0	0
S175	SIV	0	0
S176	SIV	0	0
S177	SIV	0	0
S178	SIV	0	0
S179	SIV	0	0
S180	SIV	0	0
S181	PRRSV+PEDV	0	0
S182	PRRSV+PEDV	0	0
S183	PRRSV+PEDV	0	0
S184	PRRSV+PEDV	0	0
S185	PRRSV+PEDV	0	0
S186	PRRSV+PEDV	0	0
S187	PRRSV+PEDV	0	0
S188	PRRSV+PEDV	0	0
S189	PRRSV+PEDV	0	0
S190	PRRSV+PEDV	0	0
S191	PRRSV+PEDV	0	0
S192	PRRSV+PRV	0	0
S193	PRRSV+PRV	0	0
S194	PRRSV+PRV	0	0
S195	PRRSV+SIV	0	0
S196	PRRSV+SIV	0	0
S197	PRRSV+SIV	0	0
S198	PRRSV+SIV	0	0
S199	PRRSV+SIV	0	0
S200	PRRSV+SIV	0	0
S201	PRRSV+SIV	0	0
S202	PRRSV+SIV	0	0
S203	PRRSV+SIV	0	0
S204	PRRSV+SIV	0	0
S205	PRRSV+SIV	0	0
S206	PRRSV+SIV	0	0
S207	PRRSV+SIV	0	0
S208	PRRSV+SIV	0	0
S209	PRRSV+SIV	0	0
S210	PRRSV+SIV	0	0
S211	PRRSV+SIV	0	0
S212	PRRSV+SIV	0	0
S213	SIV+PEDV	0	0
S214	SIV+PEDV	0	0
S215	SIV+PEDV	0	0
S216	PRRSV+PRV+SIV	0	0
S217	PRRSV+PRV+SIV	0	0
S218	PRRSV+PRV+SIV	0	0
S219	PRRSV+PRV+SIV	0	0
S220	PRRSV+SIV+PEDV	0	0
S221	PRRSV+SIV+PEDV	0	0
S222	PRRSV+SIV+PEDV	0	0
a. 0 means Indoor raised piglets and 1 means Outdoor access piglets.
b. 0 means no B.Subtilis and 1 means B.Subtilis colonization.
